# Supplementary material for: Whole-genome sequencing of Shigella for surveillance purposes shows (inter)national relatedness and multidrug resistance in isolates from men who have sex with men
Source: Microb Genom. 2023 Apr 6;9(4):mgen000978. doi: 10.1099/mgen.0.000978 (PMC10210941; doi:10.1099/mgen.0.000978)
Supplement: Supplementary material 1 [file mgen-9-978-s001.xlsx]

## Sheet: Suppl. Table 1
Supplementary Table 1. Used international reference genomes.
Accession	Species	Country	Clade	Reference
ERR1364142	flexneri	UK	Major MSM clade	Baker et al., 2018, Sci Reports 8:7389
ERR1364049	flexneri	UK	Minor MSM clade	Baker et al., 2018, Sci Reports 8:7389
ERR449052	flexneri	UK	MSM sublineage A	Baker et al., 2015, Lancet Infect Dis 15:913-921
ERR449035	flexneri	UK	MSM sublineage B	Baker et al., 2015, Lancet Infect Dis 15:913-921
ERR449031	flexneri	UK	MSM sublineage C	Baker et al., 2015, Lancet Infect Dis 15:913-921
SRR7886360	flexneri	Australia	BAPS 1	Ingle et al., 2019, Clin Infect Dis 15:69(9):1535-1544
SRR7886355	flexneri	Australia	BAPS 2	Ingle et al., 2019, Clin Infect Dis 15:69(9):1535-1544
SRR7885967	flexneri	Australia	BAPS 3	Ingle et al., 2019, Clin Infect Dis 15:69(9):1535-1544
SRR12358830	flexneri	Spain	Clade 4	Moreno-Mingorance et al., 2021, Int J Antimic Ag 58:106378
SRR12358845	flexneri	Spain	Clade 5	Moreno-Mingorance et al., 2021, Int J Antimic Ag 58:106378
ERR1364265	sonnei	UK	MSM clade 1	Baker et al., 2018, Nature comm 9:1462
SRR3530638	sonnei	UK	MSM clade 2	Baker et al., 2018, Nature comm 9:1462
ERR1364214	sonnei	UK	MSM clade 3	Baker et al., 2018, Nature comm 9:1462
SRR3531882	sonnei	UK	MSM clade 4	Baker et al., 2018, Nature comm 9:1462
SRR7886086	sonnei	Australia	BAPS 3	Ingle et al., 2019, Clin Infect Dis 15:69(9):1535-1544
SRR12358868	sonnei	Spain	Clade 1	Moreno-Mingorance et al., 2021, Int J Antimic Ag 58:106378
ERR5708993	sonnei	Belgium	BEL-I	Fischer et al., 2021, J Antimic Chem 10.1093
ERR5708976	sonnei	Belgium	BEL-II	Fischer et al., 2021, J Antimic Chem 10.1093
ERR5708864	sonnei	Belgium	BEL-III	Fischer et al., 2021, J Antimic Chem 10.1093
ERR5708851	sonnei	Belgium	BEL-IV	Fischer et al., 2021, J Antimic Chem 10.1093
ERR5708876	sonnei	Belgium	BEL-V	Fischer et al., 2021, J Antimic Chem 10.1093

## Sheet: Suppl. Table 2
Table 2. Isolates from study and their metadata
SampleID	Accession	Sex	MSM	Travel	Genus	Species	Serotype	gyrA p.S83L	gyrA p.D87G	gyrA p.D87N	parC p.S80I	ParE p.S458A	ant(3")-Ia (aadA1)	aadA5	aph(6)-Id (strB)	aph(3")-Ib (strA)	erm(B)	mph(A)	sul1	sul2	dfrA1	dfrA5	dfrA7	dfrA14	dfrA17	tet(A)	tet(B)	blaTEM-1B	blaOXA-1	blaCTX-M-15	blaCTX-M-27	blaCTX-M-134	QnrS1	qnrB19	catA1	floR
2022-0514	ERA18536196	M	Non-MSM	Latin America	Shigella	sonnei		0	0	0	0	0	1	0	1	1	0	0	0	1	1	0	0	0	0	1	0	0	0	0	0	0	0	1	0	0
2022-0515	ERA18536197	M	MSM	None	Shigella	sonnei		1	1	0	1	0	0	1	1	1	1	1	1	1	1	0	0	0	1	1	0	1	0	0	0	0	0	0	0	0
2022-0516	ERA18536198	F		Asia	Shigella	sonnei		0	0	0	0	0	0	0	1	1	0	0	0	1	0	0	0	1	0	0	0	0	0	0	0	0	0	0	0	0
2022-0517	ERA18536199	M	MSM	None	Shigella	sonnei		1	1	0	1	0	0	1	1	1	1	1	1	1	1	0	0	0	1	1	0	1	0	0	0	0	0	0	0	0
2022-0518	ERA18536200	M	MSM	None	Shigella	flexneri	2a	0	0	0	0	0	1	0	0	0	0	0	0	0	0	0	0	0	1	0	1	0	1	0	0	0	0	0	1	0
2022-0519	ERA18536201	M	MSM	None	Shigella	flexneri	2a	0	0	0	0	0	1	0	0	1	0	0	0	1	1	0	0	0	0	0	1	0	1	0	0	0	0	0	1	0
2022-0520	ERA18536202	M	MSM	Unknown	Shigella	flexneri	2a	0	0	0	0	0	1	1	0	0	1	1	1	0	0	0	0	0	1	0	1	1	1	0	0	0	0	0	1	0
2022-0521	ERA18536203	M	MSM	None	Shigella	sonnei		1	1	0	1	0	0	1	1	1	1	1	1	1	1	0	0	1	1	1	0	1	0	0	0	0	0	0	0	0
2022-0522	ERA18536204	M	MSM	None	Shigella	sonnei		1	1	0	1	0	0	1	1	1	1	1	1	1	1	0	0	0	1	1	0	1	0	0	0	0	0	0	0	0
2022-0523	ERA18536205	M	MSM	Europe	Shigella	flexneri	3a	0	0	0	0	0	1	0	0	0	1	0	1	0	0	1	0	0	0	0	1	0	1	0	0	0	1	0	1	0
2022-0524	ERR10387867	M	MSM	Asia	Shigella	flexneri	2a	1	0	0	0	0	1	0	0	0	0	0	0	0	0	0	0	0	0	0	1	0	1	0	0	0	1	0	0	0
2022-0525	ERR10387868	F		Africa	Shigella	dysenteriae	3	0	0	0	0	0	1	0	0	0	0	0	0	0	0	0	0	0	0	0	1	0	1	0	0	0	0	0	1	0
2022-0526	ERR10387869	Unknown	Unknown	Unknown	Shigella	sonnei		0	0	0	0	0	0	0	1	1	0	0	0	1	1	0	0	0	0	1	0	0	0	0	0	0	0	0	0	0
2022-0527	ERR10387870	M	Non-MSM	Asia	Shigella	boydii	1	0	0	0	0	0	1	0	1	1	0	0	0	1	1	0	0	0	0	1	0	0	0	0	0	0	0	0	0	0
2022-0528	ERR10387871	F		Africa	Shigella	sonnei		0	0	0	0	0	0	0	1	1	0	0	0	1	1	0	0	0	0	1	0	0	0	0	0	0	0	0	0	0
2022-0529	ERR10387872	F		Africa	Shigella	flexneri	1b	0	0	0	0	0	0	0	0	0	0	0	0	0	0	0	0	0	0	0	0	0	0	0	0	0	0	0	0	0
2022-0530	ERR10387873	F		Unknown	Shigella	sonnei		1	1	0	1	0	0	0	1	1	0	0	0	1	1	0	0	0	0	1	0	0	0	0	0	0	0	0	0	0
2022-0531	ERR10387874	M	Non-MSM	Africa	Shigella	sonnei		0	0	0	0	0	0	0	0	1	0	0	0	1	1	0	0	0	0	1	0	0	0	0	0	0	0	0	0	0
2022-0532	ERR10387875	Unknown	Unknown	Unknown	Shigella	sonnei		1	1	0	1	0	0	1	1	1	1	1	1	1	1	0	0	0	1	1	0	1	0	0	0	0	0	0	0	0
2022-0533	ERR10387876	M	Non-MSM	Latin America	Shigella	sonnei		1	0	0	0	0	0	0	1	1	0	0	0	1	1	0	0	0	0	1	0	0	0	0	0	0	0	0	0	0
2022-0534	ERR10387882	M	MSM	Europe	Shigella	flexneri	3a	0	0	0	0	0	1	0	0	0	1	1	0	0	0	0	0	0	0	0	1	0	1	0	0	0	0	0	1	0
2022-0535	ERR10387883	M	Non-MSM	Asia	Shigella	sonnei		0	0	0	0	0	1	0	1	1	0	0	0	1	1	0	0	0	0	0	0	0	0	0	0	0	0	0	0	0
2022-0536	ERR10387884	M	MSM	None	Shigella	sonnei		1	1	0	1	0	0	1	1	1	1	1	1	1	1	0	0	0	1	1	0	0	0	0	0	0	0	0	0	0
2022-0537	ERR10387885	M	MSM	None	Shigella	flexneri	2a	0	0	0	0	0	1	0	0	0	0	0	0	0	0	0	0	0	0	0	1	0	1	0	0	0	0	0	1	0
2022-0538	ERR10387886	M	MSM	None	Shigella	sonnei		0	0	0	0	0	1	0	1	1	0	0	0	1	1	0	0	0	0	1	0	0	0	0	0	0	0	1	0	0
2022-0539	ERR10387887	M	Non-MSM	Africa	Shigella	flexneri	2a	0	0	0	0	0	0	0	1	1	0	0	0	1	0	0	0	1	0	1	0	1	0	0	0	0	1	0	0	0
2022-0540	ERR10387888	F		Latin America	Shigella	sonnei		0	0	0	0	0	1	0	0	1	0	0	0	1	1	0	0	0	0	0	0	0	0	0	0	0	0	0	0	0
2022-0541	ERR10387889	F		Africa	Shigella	flexneri	2a	0	0	0	0	0	0	0	1	1	0	0	0	1	0	0	0	1	0	1	0	1	0	0	0	0	1	0	0	0
2022-0542	ERR10387891	Unknown	Unknown	Unknown	Shigella	sonnei		1	0	0	0	0	0	0	1	1	0	0	0	1	1	0	0	0	0	1	0	0	0	0	0	0	0	0	0	0
2022-0543	ERR10388230	Unknown	Unknown	Unknown	Shigella	flexneri	2a	0	0	0	0	0	1	0	0	0	0	0	0	0	1	0	0	0	0	0	1	0	1	0	0	0	0	0	1	0
2022-0544	ERR10388231	M	MSM	Europe	Shigella	sonnei		1	1	0	1	0	0	1	1	1	1	1	1	1	1	0	0	0	1	1	0	1	0	0	1	0	0	0	0	0
2022-0545	ERR10388232	F		Africa	Shigella	flexneri	2a	0	0	0	0	0	0	0	1	1	0	0	0	1	0	0	0	1	0	1	0	1	0	0	0	0	1	0	0	0
2022-0546	ERR10388233	F		Africa	Shigella	sonnei		0	0	0	0	0	1	0	1	1	0	0	0	1	1	0	0	0	0	1	0	0	0	0	0	0	0	0	0	0
2022-0547	ERR10388234	F		Africa	Shigella	sonnei		0	0	0	0	0	0	0	0	0	0	0	0	0	0	0	0	0	0	0	0	0	0	0	0	0	0	0	0	0
2022-0548	ERR10388235	M	Non-MSM	Africa	Shigella	flexneri	2a	0	0	0	0	0	0	0	1	1	0	0	0	1	0	0	0	1	0	1	1	1	0	0	0	0	1	0	0	1
2022-0549	ERR10388474	F		None	Shigella	flexneri	6	0	0	0	0	0	0	0	0	0	0	0	0	0	0	0	0	0	0	0	0	0	0	0	0	0	0	0	0	0
2022-0550	ERR10388475	M	MSM	None	Shigella	flexneri	1b	0	0	0	0	0	1	1	1	1	1	1	1	1	1	0	0	0	1	0	1	1	1	0	0	0	0	0	1	0
2022-0551	ERR10388476	M	MSM	None	Shigella	flexneri	1c	0	0	0	0	0	0	1	1	1	1	1	1	1	0	0	0	1	1	0	1	1	0	0	0	0	1	0	0	0
2022-0552	ERR10388477	M	MSM	None	Shigella	flexneri	2a	0	0	0	0	0	1	0	0	0	0	0	0	0	0	0	0	0	0	0	1	0	1	0	0	0	0	0	1	0
2022-0553	ERR10388478	M	MSM	None	Shigella	sonnei		1	1	0	1	0	1	1	1	1	1	1	1	1	1	0	0	0	1	1	1	1	0	0	0	0	0	0	0	0
2022-0554	ERR10388479	F		Asia	Shigella	flexneri	1b	0	0	0	0	0	1	0	0	0	0	0	0	0	0	0	0	0	0	0	1	0	1	0	0	0	0	0	1	0
2022-0555	ERR10388480	M	Non-MSM	Africa	Shigella	flexneri	6	0	0	0	0	0	0	0	1	1	0	0	0	1	0	0	1	0	0	1	0	0	0	0	0	0	0	0	0	0
2022-0556	ERR10388481	Unknown	Unknown	Unknown	Shigella	sonnei		0	0	0	0	0	1	0	1	1	0	0	0	1	1	0	0	0	0	0	0	0	0	0	0	0	0	0	0	0
2022-0557	ERR10388482	M	MSM	None	Shigella	sonnei		1	0	0	0	0	1	0	1	1	0	0	0	1	1	0	0	0	0	1	0	0	0	0	1	0	0	0	0	0
2022-0558	ERR10388483	F		Africa	Shigella	sonnei		0	0	0	0	0	0	0	1	1	0	0	0	1	1	0	0	0	0	1	0	0	0	0	0	0	0	0	0	0
2022-0559	ERR10388484	Unknown	Unknown	Unknown	Shigella	sonnei		0	0	0	0	0	1	0	0	0	0	0	0	0	1	0	0	0	0	0	0	0	0	0	0	0	0	0	0	0
2022-0560	ERR10388485	M	MSM	None	Shigella	sonnei		1	1	0	1	0	0	0	0	1	0	1	0	1	1	0	0	0	0	1	0	0	0	0	0	1	0	0	0	0
2022-0561	ERR10388584	F		Africa	Shigella	sonnei		0	0	0	0	0	1	0	1	1	0	0	0	1	1	0	0	0	0	1	0	0	0	0	0	0	0	0	0	0
2022-0562	ERR10388587	Unknown	Unknown	Unknown	Shigella	sonnei		1	0	0	0	0	1	0	1	1	1	1	0	1	1	0	0	0	0	1	0	0	0	0	1	0	0	0	0	0
2022-0563	ERR10390641	F		Africa	Shigella	flexneri	2a	0	0	0	0	0	0	0	0	0	0	0	0	0	0	0	0	0	0	0	0	0	0	0	0	0	0	0	0	0
2022-0564	ERR10390648	F		Asia	Shigella	sonnei		0	0	0	0	0	0	0	0	1	0	0	0	1	1	0	0	0	0	1	0	0	0	0	0	0	0	0	0	0
2022-0565	ERR10390655	M	Non-MSM	Asia	Shigella	sonnei		0	0	0	0	0	0	0	0	1	0	0	0	1	1	0	0	0	0	1	0	0	0	0	0	0	0	0	0	0
2022-0566	ERR10390656	M	MSM	None	Shigella	sonnei		1	1	0	1	0	0	0	1	1	0	0	0	1	1	0	0	0	0	1	0	0	0	0	0	0	0	0	0	0
2022-0567	ERR10390657	M	MSM	None	Shigella	flexneri	provisional	0	0	0	0	0	1	0	0	0	1	1	0	0	0	0	0	0	0	0	1	0	1	0	0	0	0	0	1	0
2022-0568	ERR10390658	M	Non-MSM	Africa	Shigella	flexneri	2a	0	0	0	0	0	0	0	0	0	0	0	0	0	0	0	0	0	0	0	0	0	0	0	0	0	0	0	0	0
2022-0569	ERR10390659	M	MSM	None	Shigella	flexneri	2a	0	0	0	0	0	1	0	0	0	1	1	1	1	1	0	0	0	1	0	1	0	1	0	1	0	0	0	1	0
2022-0570	ERR10390660	F		None	Shigella	sonnei		0	0	0	0	0	0	0	0	1	0	0	0	1	1	0	0	0	0	1	0	0	0	0	0	0	0	0	0	0
2022-0571	ERR10390662	Unknown	Unknown	Unknown	Shigella	flexneri	2a	0	0	0	0	0	1	1	0	0	0	0	0	0	0	0	0	0	0	0	1	0	1	0	0	0	0	0	1	0
2022-0572	ERR10390675	M	MSM	None	Shigella	sonnei		1	1	0	1	0	0	0	1	1	0	0	0	1	1	0	0	0	0	0	0	0	0	0	0	0	0	0	0	0
2022-0573	ERR10390676	M	Non-MSM	Africa	Shigella	flexneri	2a	0	0	0	0	0	0	0	1	1	0	0	0	1	1	0	0	0	0	1	0	1	0	0	0	0	1	0	0	0
2022-0574	ERR10390677	F		Africa	Shigella	sonnei		0	0	0	0	0	1	0	1	1	0	0	0	1	1	0	0	0	0	0	0	0	0	0	0	0	0	0	0	0
2022-0575	ERR10390678	M	MSM	None	Shigella	sonnei		1	1	0	1	0	0	0	0	1	0	0	0	1	1	0	0	0	0	1	0	0	0	0	0	0	0	0	0	0
2022-0576	ERR10390685	F		Africa	Shigella	sonnei		0	0	0	0	0	0	0	1	1	0	0	0	1	1	0	0	0	0	1	0	0	0	0	0	0	0	0	0	0
2022-0577	ERR10390686	Unknown	Unknown	Unknown	Shigella	flexneri	2a	1	1	0	1	1	1	0	0	1	0	0	0	1	1	0	0	0	0	0	1	0	1	0	0	0	0	0	1	0
2022-0578	ERR10390688	Unknown	Unknown	Unknown	Shigella	flexneri	3a	0	0	0	0	0	1	0	0	0	1	1	0	0	0	0	0	0	0	0	1	1	1	0	0	0	0	0	1	0
2022-0579	ERR10390689	M	MSM	None	Shigella	flexneri	2a	0	0	0	0	0	1	0	0	0	0	0	0	0	0	0	0	0	0	0	1	0	1	0	0	0	0	0	1	0
2022-0580	ERR10390690	M	MSM	None	Shigella	sonnei		1	1	0	1	0	0	0	1	1	0	0	0	1	1	0	0	0	0	1	0	0	0	0	0	0	0	0	0	0
2022-0581	ERR10390691	M	MSM	None	Shigella	flexneri	3a	0	0	0	0	0	1	0	0	0	1	1	1	0	0	1	0	0	0	0	1	0	1	0	0	0	1	0	1	0
2022-0582	ERR10390692	Unknown	Unknown	Unknown	Shigella	sonnei		0	0	0	0	0	0	0	1	1	0	0	0	1	1	0	0	0	0	1	0	1	0	0	0	0	0	0	0	0
2022-0583	ERR10390693	M	MSM	None	Shigella	flexneri	2a	0	0	0	0	0	1	0	0	0	0	0	0	0	0	0	0	0	0	0	1	0	1	0	0	0	0	0	1	0
2022-0585	ERR10390712	M	MSM	None	Shigella	flexneri	1b	0	0	0	0	0	1	0	0	0	0	0	0	0	1	0	0	0	0	0	1	0	1	0	0	0	0	0	1	0
2022-0586	ERR10390713	F		Africa	Shigella	flexneri	2a	0	0	0	0	0	0	0	0	0	0	0	0	0	0	0	0	0	0	0	0	0	0	0	0	0	0	0	0	0
2022-0587	ERR10390714	M	MSM	None	Shigella	flexneri	1b	0	0	0	0	0	1	0	0	0	0	0	0	0	1	0	0	0	0	0	1	0	1	0	0	0	0	0	1	0
2022-0588	ERR10390715	Unknown	Unknown	Unknown	Shigella	sonnei		1	1	0	1	0	0	1	1	1	1	1	1	1	1	0	0	0	1	1	0	1	0	0	0	0	0	0	0	0
2022-0589	ERR10390746	M	MSM	None	Shigella	flexneri	1b	0	0	0	0	0	1	0	0	0	0	0	0	0	1	0	0	0	0	0	1	0	1	0	0	0	0	0	1	0
2022-0590	ERR10390747	M	MSM	None	Shigella	sonnei		1	1	0	1	0	0	1	0	0	1	1	1	0	1	0	0	0	1	0	0	1	0	0	0	0	0	0	0	0
2022-0591	ERR10390748	M	Unknown	Unknown	Shigella	sonnei		1	1	0	1	0	0	1	1	1	1	1	1	1	1	0	0	0	1	1	0	1	0	0	0	0	0	0	0	0
2022-0592	ERR10390749	F		None	Shigella	sonnei		0	0	0	0	0	0	0	0	1	0	0	0	1	1	0	0	0	0	1	0	0	0	0	0	0	0	0	0	0
2022-0593	ERR10390750	M	MSM	None	Shigella	flexneri	3a	0	0	0	0	0	1	0	0	0	0	1	0	0	0	0	0	0	0	0	1	0	1	0	0	0	0	0	1	0
2022-0594	ERR10390757	M	MSM	None	Shigella	sonnei		1	1	0	1	0	0	1	1	1	1	1	1	1	1	0	0	0	1	1	0	1	0	0	0	0	0	0	0	0
2022-0595	ERR10390758	M	MSM	None	Shigella	flexneri	3a	0	0	0	0	0	1	0	0	0	0	1	0	0	0	0	0	0	0	0	1	0	1	0	0	0	0	0	1	0
2022-0596	ERR10390759	M	MSM	Latin America	Shigella	sonnei		1	0	0	0	0	0	0	1	1	0	0	0	1	1	0	0	0	0	0	0	0	0	0	0	0	0	0	0	0
2022-0597	ERR10390760	M	Non-MSM	None	Shigella	flexneri	1b	0	0	0	0	0	1	0	0	0	0	0	0	0	1	0	0	0	0	0	1	0	1	0	0	0	0	0	1	0
2022-0598	ERR10390761	F		Asia	Shigella	flexneri	2a	1	0	1	1	0	1	0	1	1	0	0	0	1	1	0	0	0	0	0	1	0	1	0	0	0	0	0	1	0
2022-0599	ERR10390762	M	MSM	None	Shigella	flexneri	3a	0	0	0	0	0	1	0	0	0	0	1	0	0	0	0	0	0	0	0	1	0	1	0	0	0	0	0	1	0
2022-0600	ERR10390763	M	MSM	None	Shigella	flexneri	1b	0	0	0	0	0	1	0	0	0	0	0	0	0	1	0	0	0	0	0	1	0	1	0	0	0	0	0	1	0
2022-0601	ERR10395955	M	Non-MSM	None	Shigella	flexneri	1b	0	0	0	0	0	1	0	0	0	0	0	0	0	1	0	0	0	0	0	1	0	1	0	0	0	0	0	1	0
2022-0602	ERR10390795	Unknown	Unknown	Unknown	Shigella	sonnei		1	1	0	1	0	0	0	1	1	0	0	0	1	1	0	0	0	0	0	0	0	0	0	0	0	0	0	0	0
2022-0603	ERR10390796	M	Non-MSM	Asia	Shigella	flexneri	2a	0	0	0	0	0	1	0	1	1	0	0	0	1	1	0	0	0	0	0	1	0	1	1	0	0	1	0	0	0
2022-0604	ERR10390797	F		Asia	Shigella	sonnei		1	1	0	1	0	0	0	1	1	0	0	0	1	1	0	0	0	0	0	0	0	0	0	0	0	0	0	0	0
2022-0605	ERR10390798	M	MSM	None	Shigella	flexneri	1b	0	0	0	0	0	1	0	0	0	0	0	0	0	1	0	0	0	0	0	1	0	1	0	0	0	0	0	1	0
2022-0606	ERR10390799	M	Non-MSM	Europe	Shigella	sonnei		1	1	0	1	0	0	1	1	1	1	1	1	1	1	0	0	0	1	0	0	1	0	0	0	0	0	0	0	0
2022-0607	ERR10390800	M	MSM	None	Shigella	flexneri	1b	0	0	0	0	0	1	0	0	0	0	0	0	0	1	0	0	0	0	0	0	0	1	0	0	0	0	0	1	0
2022-0608	ERR10390801	F		None	Shigella	sonnei		0	0	0	0	0	0	0	1	1	0	0	0	1	1	0	0	0	0	1	0	0	0	0	0	0	0	0	0	0
2022-0609	ERR10390802	M	MSM	None	Shigella	flexneri	2a	1	0	1	1	0	1	0	0	0	1	1	0	0	1	0	0	0	0	0	1	1	1	0	0	0	0	0	1	0
2022-0610	ERR10390803	Unknown	Unknown	Unknown	Shigella	flexneri	1b	0	0	0	0	0	1	0	0	0	0	0	0	0	1	0	0	0	0	0	1	0	1	0	0	0	0	0	1	0
2022-0611	ERR10390804	F		Latin America	Shigella	sonnei		0	0	0	0	0	1	0	1	1	0	0	0	1	1	0	0	0	0	0	0	0	0	0	0	0	0	0	0	0
2022-0612	ERR10390807	M	MSM	None	Shigella	sonnei		0	0	0	0	0	0	0	1	1	0	0	0	1	1	0	0	0	0	1	0	0	0	0	0	0	0	0	0	0
2022-0613	ERR10390808	M	MSM	None	Shigella	flexneri	1b	0	0	0	0	0	1	0	0	0	0	0	0	0	1	0	0	0	0	0	1	0	1	0	0	0	0	0	1	0
2022-0614	ERR10390809	F		Asia	Shigella	sonnei		1	0	1	1	0	0	0	1	1	0	0	0	1	1	0	0	0	0	1	0	0	0	0	0	0	0	0	0	0
2022-0615	ERR10390810	F		Latin America	Shigella	sonnei		0	0	0	0	0	1	0	1	1	0	0	0	1	1	0	0	0	0	1	0	0	0	0	0	0	0	1	0	0
2022-0616	ERR10390811	M	MSM	None	Shigella	flexneri	1b	0	0	0	0	0	1	0	0	0	0	0	0	0	1	0	0	0	0	0	1	0	1	0	0	0	0	0	1	0
2022-0617	ERR10390812	Unknown	Unknown	Unknown	Shigella	flexneri	1b	0	0	0	0	0	1	0	0	0	0	0	0	0	1	0	0	0	0	0	1	0	1	0	0	0	0	0	1	0
2022-0618	ERR10390813	M	MSM	Europe	Shigella	sonnei		1	1	0	1	0	1	1	1	0	1	1	1	1	1	0	0	0	1	1	0	0	0	0	1	0	0	1	0	0
2022-0619	ERR10390814	M	Non-MSM	Europe	Shigella	sonnei		0	0	0	0	0	0	0	1	1	0	0	0	0	1	0	0	0	0	1	0	0	0	0	0	0	0	0	0	0
2022-0620	ERR10390815	M	MSM	None	Shigella	flexneri	1b	0	0	0	0	0	1	0	0	0	0	0	0	0	1	0	0	0	0	0	1	0	1	0	0	0	0	0	1	0
2022-0621	ERR10390816	M	Non-MSM	None	Shigella	sonnei		1	1	0	1	0	0	1	1	1	1	1	1	1	1	0	0	0	1	1	0	1	0	0	0	0	0	0	0	0
2022-0622	ERR10390817	Unknown	Unknown	Unknown	Shigella	flexneri	1b	0	0	0	0	0	1	0	0	0	0	0	0	0	1	0	0	0	0	0	1	0	1	0	0	0	0	0	1	0
2022-0623	ERR10390694	M	MSM	No travel history	Shigella	flexneri	2a	0	0	0	0	0	1	0	0	0	0	0	0	0	0	0	0	0	0	0	1	0	1	0	0	0	0	0	1	0
